# Supplementary material for: A methodological comparative analysis of monetary policy and trade openness on economic growth in West Africa: Does language play a role?
Source: PLoS One. 2026 Feb 5;21(2):e0341073. doi: 10.1371/journal.pone.0341073 (PMC12875439; doi:10.1371/journal.pone.0341073)
Supplement: S1 Data — (CSV) [file pone.0341073.s001.csv]

Country	Year	Code	GDP_per_Capita	Broad_Money	Inflation	Exchange_Rate	Trade	Language
Benin	2000	BEN	-0.652495978	-0.556249498	-0.275352803	-0.974025244	-0.638113027	0
Benin	2001	BEN	-0.645912131	-0.624200316	-0.301913896	-0.841499813	-0.590581858	0
Benin	2002	BEN	-0.576951319	-0.815633101	-0.521187272	-0.644325673	-0.825291378	0
Benin	2003	BEN	-0.411994463	-0.693193816	-0.668126936	-0.168696444	-0.937826083	0
Benin	2004	BEN	-0.306506655	-0.850261473	-0.758079918	-0.044505891	-1.027409534	0
Benin	2005	BEN	-0.27969405	-0.768930344	-0.09949267	0.052310666	-1.06960854	0
Benin	2006	BEN	-0.241261081	-0.593573404	-0.331556212	0.080257063	-1.034116863	0
Benin	2007	BEN	-0.108941888	-0.469469743	-0.695870882	0.135382936	-0.545790896	0
Benin	2008	BEN	0.080966899	-0.323724915	0.279292618	0.3860993	-0.615775011	0
Benin	2009	BEN	0.035148207	-0.284613347	-0.754826817	0.343160933	-0.7764432	0
Benin	2010	BEN	-0.029132382	-0.195019481	-0.562446159	-0.070675833	-0.424634677	0
Benin	2011	BEN	0.081542438	-0.159958269	-0.48964453	-0.108481365	-0.644969225	0
Benin	2012	BEN	0.097733208	-0.23153455	0.102919212	-0.213438635	-0.460929277	0
Benin	2013	BEN	0.222932353	-0.118684149	-0.823343055	-0.136000168	-0.018388635	0
Benin	2014	BEN	0.268727514	0.058303476	-0.96672282	-0.23036617	0.298901808	0
Benin	2015	BEN	0.010452212	0.11643501	-0.854156356	-0.834325322	-0.146175173	0
Benin	2016	BEN	0.020504695	0.050699459	-1.002696969	-0.819823253	-0.029539844	0
Benin	2017	BEN	0.076447322	-0.017798455	-0.626744419	-0.811224693	0.100640979	0
Benin	2018	BEN	0.19849295	-0.057671985	-0.791677411	-0.69994044	0.117299939	0
Benin	2019	BEN	0.169603986	-0.06395545	-0.989640946	-0.869880311	0.215923095	0
Benin	2020	BEN	0.252044141	0.09144966	-0.442936549	-0.667748764	-0.769614108	0
Benin	2021	BEN	0.40361259	0.215859647	-0.632005462	-0.71510313	-0.601160317	0
Benin	2022	BEN	0.332378432	0.255672024	-0.68814046	-1.199076627	-0.450639791	0
Burkina Faso	2000	BFA	-0.964116422	-0.588205675	-0.93085826	-0.573227164	-1.277349846	0
Burkina Faso	2001	BFA	-0.95101954	-0.721937125	-0.151862509	-0.404281511	-1.458517235	0
Burkina Faso	2002	BFA	-0.918638253	-0.813139413	-0.567159826	-0.191997797	-1.476590618	0
Burkina Faso	2003	BFA	-0.823791078	-0.356339685	-0.587857546	0.113481119	-1.525965859	0
Burkina Faso	2004	BFA	-0.772551425	-0.466672404	-0.944939862	-0.009334286	-1.258630508	0
Burkina Faso	2005	BFA	-0.726406786	-0.626118753	0.054574493	0.045786999	-1.327064216	0
Burkina Faso	2006	BFA	-0.70868691	-0.579888758	-0.544073824	-0.030828051	-1.278207355	0
Burkina Faso	2007	BFA	-0.6355703	-0.567313895	-0.920066444	-0.100898372	-1.347584934	0
Burkina Faso	2008	BFA	-0.506169488	-0.459679109	0.677102575	0.403512176	-1.263630672	0
Burkina Faso	2009	BFA	-0.528338621	-0.256203654	-0.50373286	0.511293916	-1.006859699	0
Burkina Faso	2010	BFA	-0.499547909	-0.189156866	-0.998323706	-0.070675833	-0.547910962	0
Burkina Faso	2011	BFA	-0.37605206	-0.181730833	-0.481500874	-0.04992023	-0.1074326	0
Burkina Faso	2012	BFA	-0.368224003	-0.143821133	-0.326280123	-0.157257609	0.088196913	0
Burkina Faso	2013	BFA	-0.333355793	-0.03739683	-0.807966009	-0.057099224	0.23446033	0
Burkina Faso	2014	BFA	-0.327118897	0.07678068	-0.924093999	0.076983736	-0.038081985	0
Burkina Faso	2015	BFA	-0.493571038	0.379472917	-0.779939578	-0.230865561	-0.024193199	0
Burkina Faso	2016	BFA	-0.452144488	0.434532921	-0.821560784	-0.256166105	-0.086730587	0
Burkina Faso	2017	BFA	-0.396270709	0.69336359	-0.668749278	-0.191602122	-0.014802257	0
Burkina Faso	2018	BFA	-0.312557392	0.751933766	-0.599388203	-0.006454804	0.054576385	0
Burkina Faso	2019	BFA	-0.321216802	0.789895083	-1.360445805	-0.363935749	-0.04641651	0
Burkina Faso	2020	BFA	-0.246045821	0.989835178	-0.60987471	-0.212907798	0.024236976	0
Burkina Faso	2021	BFA	-0.172406627	1.259497851	-0.35042291	-0.129931799	0.043269063	0
Burkina Faso	2022	BFA	-0.246488977	1.117169814	1.209535629	0.113446126	0.06230115	0
Cote d'Ivoire	2000	CIV	-0.057085313	-0.853172706	-0.515084416	-0.9024794	-0.239892825	0
Cote d'Ivoire	2001	CIV	-0.071851054	-0.853299423	-0.246589526	-0.712185215	-0.336620478	0
Cote d'Ivoire	2002	CIV	-0.015026779	-0.633434331	-0.43493728	-0.491564873	-0.190848562	0
Cote d'Ivoire	2003	CIV	0.172186526	-0.902997276	-0.402739578	-0.09137515	-0.328988672	0
Cote d'Ivoire	2004	CIV	0.288739553	-0.851231103	-0.672417287	-0.014381985	-0.074959236	0
Cote d'Ivoire	2005	CIV	0.287905707	-0.869999433	-0.316354597	-0.00181404	0.170934338	0
Cote d'Ivoire	2006	CIV	0.332800521	-0.802943041	-0.524409478	-0.016080936	0.21639603	0
Cote d'Ivoire	2007	CIV	0.514542132	-0.575798024	-0.608765043	0.08872553	0.098253772	0
Cote d'Ivoire	2008	CIV	0.800204946	-0.59911839	0.038953574	0.365324158	0.124904076	0
Cote d'Ivoire	2009	CIV	0.745396251	-0.435510132	-0.736724483	0.383963582	0.372347621	0
Cote d'Ivoire	2010	CIV	0.764316884	-0.316180025	-0.706373364	-0.070675833	0.414180252	0
Cote d'Ivoire	2011	CIV	0.822810269	-0.169660833	-0.165794875	0.065690819	0.270019158	0
Cote d'Ivoire	2012	CIV	0.758315331	-0.201848324	-0.694925954	-0.236035894	0.56205969	0
Cote d'Ivoire	2013	CIV	1.070620944	-0.234985902	-0.507693552	-0.04094022	-0.062703723	0
Cote d'Ivoire	2014	CIV	1.342573501	-0.235166831	-0.820440224	-0.026966477	-0.307008877	0
Cote d'Ivoire	2015	CIV	1.118038808	-0.161562944	-0.702700542	-0.455867344	-0.35760068	0
Cote d'Ivoire	2016	CIV	1.188946496	-0.089434455	-0.780183107	-0.389557526	-0.626744122	0
Cote d'Ivoire	2017	CIV	1.329431687	-0.046818371	-0.785653072	-0.370874783	-0.569387438	0
Cote d'Ivoire	2018	CIV	1.553672571	0.055331679	-0.833532838	-0.304093437	-0.70664446	0
Cote d'Ivoire	2019	CIV	1.547822879	0.099512108	-1.048573566	-0.546928784	-0.785600842	0
Cote d'Ivoire	2020	CIV	1.619553974	0.401167331	-0.530596238	-0.334115811	-0.964324482	0
Cote d'Ivoire	2021	CIV	1.944851854	0.567383498	-0.286125211	-0.218173766	-0.754392311	0
Cote d'Ivoire	2022	CIV	1.788587798	0.553354181	-0.112450443	-0.516499469	-0.37732351	0
Cabo Verde	2000	CPV	0.176670605	2.020325461	-1.249582161	0.003507162	1.462441032	0
Cabo Verde	2001	CPV	0.215747293	2.096040283	-0.394943636	-0.141698052	1.705222107	0
Cabo Verde	2002	CPV	0.342215267	2.430170522	-0.6098609	-0.119846106	2.171947435	0
Cabo Verde	2003	CPV	0.813301398	2.403921324	-0.711988277	0.004490405	2.050569216	0
Cabo Verde	2004	CPV	1.067955435	2.693178637	-1.163547395	-0.217503838	2.196913463	0
Cabo Verde	2005	CPV	1.156441897	3.139430593	-0.824809236	-0.450508323	2.342101127	0
Cabo Verde	2006	CPV	1.46082226	3.352892391	-0.098824494	-0.36522836	3.046575473	0
Cabo Verde	2007	CPV	2.75090193	2.406956237	-0.239334657	-0.185994508	1.812020411	0
Cabo Verde	2008	CPV	3.454345941	2.281274399	0.10728272	0.063607074	1.642615399	0
Cabo Verde	2009	CPV	3.149676952	2.400303877	-0.740889734	0.036893317	1.093303013	0
Cabo Verde	2010	CPV	3.037262319	2.515014443	-0.581390075	-0.070675833	1.359319993	0
Cabo Verde	2011	CPV	3.503828841	2.429385448	-0.230111861	0.029495977	1.621180383	0
Cabo Verde	2012	CPV	3.138779692	2.611232739	-0.513673379	-0.125221903	1.626067595	0
Cabo Verde	2013	CPV	3.353173884	3.001517755	-0.665296376	0.034136259	1.391812544	0
Cabo Verde	2014	CPV	3.330550669	3.317903371	-0.92126183	-0.003026374	1.660260864	0
Cabo Verde	2015	CPV	2.628778741	3.495456148	-0.8670033	-0.264888022	1.801684173	0
Cabo Verde	2016	CPV	2.805536163	3.608230667	-1.09271075	-0.324691499	1.873298893	0
Cabo Verde	2017	CPV	3.078327629	3.637934217	-0.771202236	-0.318415252	2.117694629	0
Cabo Verde	2018	CPV	3.479688487	3.433367469	-0.701894492	-0.272343211	2.421772157	0
Cabo Verde	2019	CPV	3.563200035	3.436193457	-0.723941446	-0.303296864	2.284969266	0
Cabo Verde	2020	CPV	2.696047368	4.830954462	-0.797398223	-0.267293495	0.954708184	0
Cabo Verde	2021	CPV	3.107243068	4.5762431	-0.613143274	-0.326163193	0.910656357	0
Cabo Verde	2022	CPV	3.531545131	3.608788521	-0.592926892	-0.442995788	1.879603512	0
Ghana	2000	GHA	-0.959712637	-0.044306599	5.015415527	-0.935684448	2.954115592	1
Ghana	2001	GHA	-0.947663768	0.142700632	5.201460585	-0.482034132	2.640250412	1
Ghana	2002	GHA	-0.905969884	0.294563672	0.486613434	-0.778256892	1.983685137	1
Ghana	2003	GHA	-0.831139266	0.119923274	3.480205418	-0.625436402	1.973117782	1
Ghana	2004	GHA	-0.772583804	0.215541947	1.759870629	-0.431207579	2.097730936	1
Ghana	2005	GHA	-0.683753472	0.180608126	1.378010082	0.150406736	2.019360003	1
Ghana	2006	GHA	-0.158754515	-0.352088219	0.82660379	0.551478998	0.25972625	1
Ghana	2007	GHA	0.017278787	-0.183991583	0.688024005	0.511804419	0.303401087	1
Ghana	2008	GHA	0.179438089	-0.084495773	1.532829348	0.19828881	0.520915835	1
Ghana	2009	GHA	0.013347811	-0.039695892	1.936477686	-0.395323721	0.629702556	1
Ghana	2010	GHA	0.277907836	0.038557867	0.687895428	-0.070675833	0.827513666	1
Ghana	2011	GHA	0.575866188	0.091584292	0.393856145	-0.403712396	1.398379646	1
Ghana	2012	GHA	0.619632516	0.080904784	0.754324375	-0.799192133	1.757736022	1
Ghana	2013	GHA	1.537509358	-0.398652419	0.824698462	-0.783969037	0.063135804	1
Ghana	2014	GHA	1.119687975	-0.302284928	1.385434504	-1.961620521	0.224039786	1
Ghana	2015	GHA	0.834584629	-0.186645625	1.628938781	-2.040228439	0.887303141	1
Ghana	2016	GHA	1.067351593	-0.151829177	1.6736204	-1.417508546	0.435307914	1
Ghana	2017	GHA	1.188364714	-0.197021427	0.928199369	-1.452064041	0.574989321	1
Ghana	2018	GHA	1.411508029	-0.217606327	0.258975544	-1.517386395	0.439570369	1
Ghana	2019	GHA	1.39661075	-0.145500597	0.161429559	-1.71212712	0.903174271	1
Ghana	2020	GHA	1.407257681	0.106885765	0.563807974	-1.64147642	-1.099887167	1
Ghana	2021	GHA	1.695623362	0.169305477	0.576097792	-1.662416734	-0.058660031	1
Ghana	2022	GHA	1.406375913	0.142454434	3.697686964	-1.850149478	-0.366088757	1
Guinea	2000	GIN	-0.829368438	-0.984425546	0.140363586	1.810057704	-0.317398509	0
Guinea	2001	GIN	-0.859241626	-0.937840863	-0.00629451	1.437726949	-0.049933298	0
Guinea	2002	GIN	-0.84826298	-0.842944359	-0.152952605	1.178078605	-0.214572503	0
Guinea	2003	GIN	-0.788023694	-0.734144837	1.020312158	0.84514976	-0.439731437	0
Guinea	2004	GIN	-0.772250158	-0.601849001	1.60694454	0.40298439	-0.476329193	0
Guinea	2005	GIN	-0.876072921	-0.584717482	3.714905722	-1.015866687	0.540916169	0
Guinea	2006	GIN	-0.714921776	-0.629956032	4.202099224	-1.51824779	0.514226997	0
Guinea	2007	GIN	-0.461735531	-0.912975023	1.779350753	0.237111082	0.604933545	0
Guinea	2008	GIN	-0.395144732	-0.810445903	2.496515781	0.20416337	0.2422199	0
Guinea	2009	GIN	-0.446636981	-0.660084599	-0.199239559	0.466552722	0.536661359	0
Guinea	2010	GIN	-0.450304182	-0.142668007	1.321000683	-0.070675833	0.731760548	0
Guinea	2011	GIN	-0.478339465	-0.101788898	2.24005681	-0.3070258	1.380560762	0
Guinea	2012	GIN	-0.400229861	-0.461185077	1.346816211	0.304900197	1.418190178	0
Guinea	2013	GIN	-0.339031399	-0.406673546	0.857167998	1.011876209	1.091498451	0
Guinea	2014	GIN	-0.318260345	-0.316127182	0.01577835	1.372590791	0.90041144	0
Guinea	2015	GIN	-0.340590366	-0.232583696	0.841401381	2.403243975	0.674042443	0
Guinea	2016	GIN	-0.384838643	-0.283815206	0.312346766	1.667209563	2.734035348	0
Guinea	2017	GIN	-0.233467642	-0.337867694	0.421119901	2.071456559	2.180414575	0
Guinea	2018	GIN	-0.109219917	-0.384409167	0.555056511	2.6777104	1.538965293	0
Guinea	2019	GIN	0.013218151	-0.29830345	0.502610605	3.507495384	0.98633959	0
Guinea	2020	GIN	0.049844548	-0.13883419	0.668570365	4.051235763	2.901250113	0
Guinea	2021	GIN	0.192016488	-0.232555363	0.961251221	4.461284834	2.418398846	0
Guinea	2022	GIN	0.61352377	-0.224870737	0.652646326	7.235376356	2.50596362	0
Gambia, The	2000	GMB	-0.601268569	-0.52139297	-0.762321455	5.099905539	-0.166907179	1
Gambia, The	2001	GMB	-0.69970546	-0.398636415	-0.227367496	3.550209674	-0.660016033	1
Gambia, The	2002	GMB	-0.80404487	-0.0648207	0.376354756	1.882718407	0.004762536	1
Gambia, The	2003	GMB	-0.88885002	0.225581293	1.611764684	-0.365921956	0.486644305	1
Gambia, The	2004	GMB	-0.537259411	-0.545447413	1.19729083	-0.4548167	-0.502887447	1
Gambia, The	2005	GMB	-0.509776153	-0.476045326	-0.176620028	-0.09019571	-0.498473058	1
Gambia, The	2006	GMB	-0.513451017	-0.174011222	-0.584640207	-0.120216137	-0.479871707	1
Gambia, The	2007	GMB	-0.379153792	-0.185183523	-0.098816008	0.396267307	-0.797817898	1
Gambia, The	2008	GMB	-0.215752299	-0.060436983	-0.234545117	0.779262737	-1.069965761	1
Gambia, The	2009	GMB	-0.321268432	-0.012704954	-0.217261172	0.101946559	-0.92939908	1
Gambia, The	2010	GMB	-0.291106591	0.074463024	-0.14566652	-0.070675833	-0.969393411	1
Gambia, The	2011	GMB	-0.403294651	0.346114829	-0.182888065	-0.535770578	-0.884310382	1
Gambia, The	2012	GMB	-0.426580329	0.309190845	-0.262312321	-0.751281165	-0.619680231	1
Gambia, The	2013	GMB	-0.474791231	0.410533278	-0.050419546	-1.216777207	-0.736741114	1
Gambia, The	2014	GMB	-0.580310547	0.515313212	-0.013920825	-1.703580188	-0.067657971	1
Gambia, The	2015	GMB	-0.518746571	0.617801479	0.112271953	-1.756861588	-0.345854589	1
Gambia, The	2016	GMB	-0.483048651	0.720862663	0.17391789	-0.802982906	-0.707486566	1
Gambia, The	2017	GMB	-0.493725703	0.532702758	0.292035884	-0.710209461	-0.325903938	1
Gambia, The	2018	GMB	-0.430559242	0.60046041	0.0701097	-0.757170504	0.186002605	1
Gambia, The	2019	GMB	-0.381882267	0.882635348	0.157328445	-0.478416457	-0.328487128	1
Gambia, The	2020	GMB	-0.405075589	1.368487258	-0.016373387	-0.409385093	-0.630154023	1
Gambia, The	2021	GMB	-0.321235787	1.617991502	0.194678058	-0.40894664	-0.912906437	1
Gambia, The	2022	GMB	-0.237718753	1.406191772	0.802249145	-0.110822763	-1.266119787	1
Guinea-Bissau	2000	GNB	-0.900494738	-0.232443102	0.380343299	-0.800269525	-0.244632284	0
Guinea-Bissau	2001	GNB	-0.887254352	-0.524864971	-0.395213791	-0.720064281	-0.60310953	0
Guinea-Bissau	2002	GNB	-0.871603746	-0.246380771	-0.402253511	-0.502771279	-0.960405841	0
Guinea-Bissau	2003	GNB	-0.824913757	-1.026857873	-1.399925602	-0.311996478	-0.851268457	0
Guinea-Bissau	2004	GNB	-0.785419487	-0.776894923	-0.756699591	-0.198333814	-0.768992991	0
Guinea-Bissau	2005	GNB	-0.747911089	-0.711663134	-0.397989064	-0.199188376	-0.953400166	0
Guinea-Bissau	2006	GNB	-0.755996871	-0.670978159	-0.599565051	-0.258980726	-0.998848358	0
Guinea-Bissau	2007	GNB	-0.680260897	-0.499953723	-0.20905846	-0.085740008	-0.282882654	0
Guinea-Bissau	2008	GNB	-0.553703408	-0.364638955	0.647811322	0.338363772	-0.361303732	0
Guinea-Bissau	2009	GNB	-0.602571301	-0.282964554	-1.12843387	0.24342539	-0.286540151	0
Guinea-Bissau	2010	GNB	-0.604144651	-0.132722927	-0.516979791	-0.070675833	-0.49263361	0
Guinea-Bissau	2011	GNB	-0.430300984	0.141556389	-0.146191335	0.095599044	-0.153250066	0
Guinea-Bissau	2012	GNB	-0.534867641	0.089310611	-0.573781293	-0.100676758	-0.96100228	0
Guinea-Bissau	2013	GNB	-0.513222098	0.135261336	-0.709208347	0.001755932	-0.808979032	0
Guinea-Bissau	2014	GNB	-0.526806338	0.98491231	-1.107586022	-0.063683271	-0.416155889	0
Guinea-Bissau	2015	GNB	-0.550394287	1.166866284	-0.669670068	-0.34588423	0.012008969	0
Guinea-Bissau	2016	GNB	-0.480599314	1.08184051	-0.665798284	-0.175442034	-0.09096325	0
Guinea-Bissau	2017	GNB	-0.387580156	0.853103739	-0.638227433	-0.224598783	0.067721238	0
Guinea-Bissau	2018	GNB	-0.309552397	0.84028954	-0.830318728	-0.16959547	-0.184774359	0
Guinea-Bissau	2019	GNB	-0.372361098	0.823626793	-0.850077157	-0.321837566	-0.218528095	0
Guinea-Bissau	2020	GNB	-0.397410888	1.112145217	-0.719051476	-0.203958446	-0.832223889	0
Guinea-Bissau	2021	GNB	-0.292969001	1.378733509	-0.557363947	-0.127184096	-0.693428673	0
Guinea-Bissau	2022	GNB	-0.316709693	1.14509172	0.491439421	-0.258902359	-0.832181657	0
Liberia	2000	LBR	-0.900025947	-1.248306141	0.873654063	0.786849288	-0.238010004	1
Liberia	2001	LBR	-0.897586191	-1.282355207	1.020312158	0.431155173	-0.133433176	1
Liberia	2002	LBR	-0.898788532	-1.353473952	1.19038378	-0.460087439	-0.028856348	1
Liberia	2003	LBR	-0.973165054	-1.231341948	0.628777299	-0.349008253	0.07572048	1
Liberia	2004	LBR	-0.917997061	-1.099658953	0.261955913	-0.331773922	0.180297308	1
Liberia	2005	LBR	-0.913976793	-0.979268359	0.702703351	-0.378141923	0.284874137	1
Liberia	2006	LBR	-0.87299286	-0.896609317	0.190439418	-0.151476683	0.389450965	1
Liberia	2007	LBR	-0.80639657	-0.884134336	0.784470788	-0.441480339	0.494027793	1
Liberia	2008	LBR	-0.710160577	-0.811077356	1.678726145	-0.311801191	0.598604621	1
Liberia	2009	LBR	-0.71434447	-0.620703641	0.203080902	-0.032302733	0.703181449	1
Liberia	2010	LBR	-0.659852919	-0.480221227	0.182883869	-0.070675833	0.807758278	1
Liberia	2011	LBR	-0.565693216	-0.381538949	0.358615399	-0.097598406	0.912335106	1
Liberia	2012	LBR	-0.478397275	-0.536468325	0.115693792	0.412031817	1.016911934	1
Liberia	2013	LBR	-0.388330894	-0.450002469	0.225030304	0.438246809	1.121488762	1
Liberia	2014	LBR	-0.393131884	-0.562088518	0.559968948	0.375597074	1.22606559	1
Liberia	2015	LBR	-0.410450895	-0.467798133	0.250166043	1.369396533	1.330642419	1
Liberia	2016	LBR	-0.382798097	-0.61874263	0.409371004	1.335354141	1.435219247	1
Liberia	2017	LBR	-0.401552899	-0.506368438	0.93519655	0.798709544	1.539796075	1
Liberia	2018	LBR	-0.409990482	-0.482708998	2.569537133	0.302491278	1.644372903	1
Liberia	2019	LBR	-0.452031112	-0.535523283	3.073525494	0.334484885	1.748949731	1
Liberia	2020	LBR	-0.536151231	-0.403692582	1.60694454	1.191868638	1.853526559	1
Liberia	2021	LBR	-0.439988562	-0.389123611	0.287021681	2.608621666	1.958103388	1
Liberia	2022	LBR	-0.342919819	-0.349029086	0.140363586	4.694101948	2.062680216	1
Mali	2000	MLI	-0.947259713	-0.54309111	-0.985627651	-0.684074599	-0.215914205	0
Mali	2001	MLI	-0.903058874	-0.546689621	-0.125525793	-0.503923447	0.033931737	0
Mali	2002	MLI	-0.869146238	-0.351055977	-0.148138882	-0.203772383	-0.090070845	0
Mali	2003	MLI	-0.801477371	-0.083480553	-1.083751381	-0.124606795	-0.048300229	0
Mali	2004	MLI	-0.745147528	-0.214737982	-1.340851101	-0.311522338	-0.221716011	0
Mali	2005	MLI	-0.688191291	-0.24949389	0.052058244	-0.15963532	-0.283745332	0
Mali	2006	MLI	-0.647679004	-0.245539653	-0.659872504	-0.210179433	0.074500792	0
Mali	2007	MLI	-0.558640144	-0.368349701	-0.679161556	-0.214428099	-0.15174739	0
Mali	2008	MLI	-0.439417723	-0.658648481	0.458756571	0.206816596	0.205187433	0
Mali	2009	MLI	-0.4338511	-0.364993035	-0.524913923	0.32747936	-0.4723043	0
Mali	2010	MLI	-0.424401528	-0.289890226	-0.723609974	-0.070675833	-0.081913546	0
Mali	2011	MLI	-0.274429068	-0.32360431	-0.45277397	-0.056253172	-0.294818345	0
Mali	2012	MLI	-0.344323783	-0.173215134	-0.105563199	-0.048543979	-0.02255065	0
Mali	2013	MLI	-0.313056725	-0.098105163	-0.975225881	-0.045356602	0.275339913	0
Mali	2014	MLI	-0.26427812	-0.136054542	-0.756624524	0.024542469	0.056829068	0
Mali	2015	MLI	-0.381108306	-0.11997534	-0.673487565	-0.265060102	0.213743053	0
Mali	2016	MLI	-0.348434886	-0.070581887	-1.150175894	-0.373488416	0.220208868	0
Mali	2017	MLI	-0.292274617	-0.114973199	-0.628145744	-0.318532346	-0.077565708	0
Mali	2018	MLI	-0.217600445	-0.024904184	-0.842312162	-0.266425738	0.031002529	0
Mali	2019	MLI	-0.237514999	-0.061638655	-1.129441355	-0.54012303	0.214739831	0
Mali	2020	MLI	-0.258769542	0.145930233	-0.821993793	-0.488251185	0.388958109	0
Mali	2021	MLI	-0.186642825	0.65021395	-0.310521648	-0.407592987	0.400428639	0
Mali	2022	MLI	-0.245980691	0.67215206	-0.739584987	-0.438596417	0.485046119	0
Niger	2000	NER	-1.034175972	-1.276544948	-0.460912646	-0.689638915	-1.298796528	0
Niger	2001	NER	-1.021070024	-1.157116715	-0.298801986	-0.50394999	-1.387640484	0
Niger	2002	NER	-0.996669325	-1.276702539	-0.500698605	-0.318261066	-1.501591649	0
Niger	2003	NER	-0.947760815	-1.120229242	-1.12300904	-0.132572142	-1.368339468	0
Niger	2004	NER	-0.925319192	-1.077456821	-0.847738915	-0.318261066	-1.18107838	0
Niger	2005	NER	-0.882193415	-1.13537988	0.257323097	-0.132572142	-1.108730176	0
Niger	2006	NER	-0.864054498	-1.115410913	-0.880305508	-0.19446845	-1.203705211	0
Niger	2007	NER	-0.798068445	-0.941864366	-0.87832952	-0.19446845	-1.257487523	0
Niger	2008	NER	-0.690427094	-0.997186841	0.771742801	0.176909399	-1.037434806	0
Niger	2009	NER	-0.707357929	-0.908258043	-0.800755112	0.300702016	-0.524955398	0
Niger	2010	NER	-0.691123376	-0.840454423	-0.768319256	-0.070675833	-0.397699537	0
Niger	2011	NER	-0.64682898	-0.837279579	-0.454718482	-0.070675833	-0.486568463	0
Niger	2012	NER	-0.625358834	-0.730396085	-0.819500476	-0.070675833	-0.756399199	0
Niger	2013	NER	-0.596915545	-0.688154691	-0.549335537	-0.070675833	-0.69317285	0
Niger	2014	NER	-0.581412268	-0.51866497	-1.02267724	0.053116783	-0.722117014	0
Niger	2015	NER	-0.679432974	-0.541524529	-0.970731399	-0.256364758	-0.775146379	0
Niger	2016	NER	-0.659833528	-0.53087044	-0.643686839	-0.380157374	-1.205967415	0
Niger	2017	NER	-0.638286634	-0.640440816	-0.476132316	-0.318261066	-1.045381674	0
Niger	2018	NER	-0.573318407	-0.747848543	-0.451019982	-0.256364758	-1.119900476	0
Niger	2019	NER	-0.593462442	-0.674144898	-1.251391331	-0.565846299	-1.141848417	0
Niger	2020	NER	-0.576406172	-0.557554848	-0.461199505	-0.50394999	-1.228252924	0
Niger	2021	NER	-0.544643654	-0.503401738	-0.323388667	-0.380157374	-1.15247661	0
Niger	2022	NER	-0.615535642	-0.431879363	-0.266434012	-0.442053682	-1.086979549	0
Nigeria	2000	NGA	-0.575810496	-0.814002765	0.13058034	-1.917588311	-0.551970586	1
Nigeria	2001	NGA	-0.549316091	-0.743780714	1.881729924	-1.421132153	-0.516158208	1
Nigeria	2002	NGA	-0.368759031	-0.879166195	1.002211499	-1.406442175	-1.020497306	1
Nigeria	2003	NGA	-0.303204146	-0.907704201	1.171631578	-1.700298206	-0.534225708	1
Nigeria	2004	NGA	-0.049740296	-0.980005773	1.313339992	-1.59842603	-1.446088298	1
Nigeria	2005	NGA	0.267376041	-1.006140639	1.733582832	-0.920665919	-1.385246042	1
Nigeria	2006	NGA	0.761825519	-0.981706095	0.32005224	-0.600450053	-0.88813456	1
Nigeria	2007	NGA	1.03783202	-0.550445229	-0.096048096	-0.65683343	-1.057007016	1
Nigeria	2008	NGA	1.470288899	-0.292628687	0.812215346	-0.097810975	-0.980670959	1
Nigeria	2009	NGA	1.047031336	-0.21664962	0.952530853	-0.526109491	-1.228419998	1
Nigeria	2010	NGA	1.534684148	-0.432693623	1.128846795	-0.070675833	-0.848699107	1
Nigeria	2011	NGA	1.811314902	-0.368638574	0.701497578	-0.039483365	-0.328052832	1
Nigeria	2012	NGA	2.08594951	-0.228963664	0.906540865	0.579144981	-0.785345878	1
Nigeria	2013	NGA	2.392078536	-0.19931911	0.359693463	1.014580382	-1.490377133	1
Nigeria	2014	NGA	2.668007898	-0.356630231	0.29397487	1.465439506	-1.498934981	1
Nigeria	2015	NGA	2.026297699	-0.375038352	0.435063493	1.157813131	-1.998422245	1
Nigeria	2016	NGA	1.368124462	-0.089210485	1.415821563	0.600984304	-2.030325131	1
Nigeria	2017	NGA	1.118405063	-0.237336288	1.533947851	0.018420749	-1.736198613	1
Nigeria	2018	NGA	1.344807127	-0.204199799	0.887602203	0.541759126	-1.387945514	1
Nigeria	2019	NGA	1.601035717	-0.285914237	0.785134512	1.426031957	-1.334818166	1
Nigeria	2020	NGA	1.28176776	-0.212232443	1.056393485	1.13637963	-2.258842834	1
Nigeria	2021	NGA	1.270857348	-0.211102185	1.600028983	0.98281771	-1.93338138	1
Nigeria	2022	NGA	1.41691324	-0.179674717	1.877849582	1.981303573	-1.883260595	1
Senegal	2000	SEN	-0.508936392	-0.595464409	-0.778891999	-0.148678918	-0.56846809	0
Senegal	2001	SEN	-0.465615769	-0.786719818	-0.450008454	-0.060557251	-0.514062605	0
Senegal	2002	SEN	-0.424574307	-0.741613489	-0.543458841	0.093739149	-0.335041642	0
Senegal	2003	SEN	-0.237290378	-0.494662082	-0.893868867	0.264031393	-0.456511789	0
Senegal	2004	SEN	-0.112350297	-0.380996132	-0.810746167	0.26985732	-0.308118146	0
Senegal	2005	SEN	-0.036888929	-0.379970439	-0.635262206	0.122432781	-0.243069245	0
Senegal	2006	SEN	0.006669592	-0.295850716	-0.576459264	0.076046982	-0.283174759	0
Senegal	2007	SEN	0.217851738	-0.254717465	-0.027808624	0.332285716	-0.014670274	0
Senegal	2008	SEN	0.475525405	-0.28947175	0.191283623	0.650141156	0.16784063	0
Senegal	2009	SEN	0.35791549	-0.12516335	-1.215933631	0.399203794	-0.378807494	0
Senegal	2010	SEN	0.311927028	-0.03264434	-0.706047038	-0.070675833	-0.370934725	0
Senegal	2011	SEN	0.431228575	0.002022827	-0.387132102	-0.019243871	-0.103269109	0
Senegal	2012	SEN	0.371151806	-0.01663238	-0.678248361	-0.317339929	0.12671758	0
Senegal	2013	SEN	0.441066036	0.052935132	-0.782079832	-0.23851853	0.056204685	0
Senegal	2014	SEN	0.472527407	0.158876871	-1.046137815	-0.316259387	-0.058005624	0
Senegal	2015	SEN	0.252262113	0.36194925	-0.866413158	-0.799871878	-0.07537538	0
Senegal	2016	SEN	0.317028486	0.481006517	-0.763448467	-0.676589253	-0.284642422	0
Senegal	2017	SEN	0.433271737	0.504726831	-0.692925252	-0.656078225	-0.096555212	0
Senegal	2018	SEN	0.555150106	0.685476014	-0.818635806	-0.539896542	0.117019934	0
Senegal	2019	SEN	0.528629058	0.716619597	-0.62810848	-0.643455823	0.244938892	0
Senegal	2020	SEN	0.565302346	0.932089892	-0.513270008	-0.443995763	0.025882908	0
Senegal	2021	SEN	0.738941511	1.100602577	-0.566481096	-0.434329632	0.500554954	0
Senegal	2022	SEN	0.696081772	1.310444245	0.535873922	-0.472907702	1.103065263	0
Sierra Leone	2000	SLE	-1.10083796	-0.717747733	-0.446268796	1.84162394	-0.105722257	1
Sierra Leone	2001	SLE	-0.999201353	-0.88783349	-0.446268796	2.580798546	-1.234723379	1
Sierra Leone	2002	SLE	-0.975555682	-0.840502715	-0.299610701	1.382651341	-1.078969157	1
Sierra Leone	2003	SLE	-0.956522036	-0.85298984	0.287021681	0.059331411	-0.685262249	1
Sierra Leone	2004	SLE	-0.953444488	-0.85289007	1.166970253	-0.605944773	-0.699612138	1
Sierra Leone	2005	SLE	-0.919213946	-0.790925946	0.873654063	-0.515852423	-0.627664124	1
Sierra Leone	2006	SLE	-0.877087358	-0.759053222	0.433679776	-0.313056845	-0.89525478	1
Sierra Leone	2007	SLE	-0.830856819	-0.743530233	0.822319982	-0.277726234	-0.9753684	1
Sierra Leone	2008	SLE	-0.776117924	-0.653819869	0.317984772	0.017676063	-1.018670774	1
Sierra Leone	2009	SLE	-0.795957068	-0.453650702	0.209149017	0.156297921	-0.915976818	1
Sierra Leone	2010	SLE	-0.778595116	-0.463913225	0.167592532	-0.070675833	-0.432789362	1
Sierra Leone	2011	SLE	-0.725782303	-0.413488584	0.109768202	0.053193931	0.669175244	1
Sierra Leone	2012	SLE	-0.584581077	-0.481431033	0.079905603	1.050089113	1.357391217	1
Sierra Leone	2013	SLE	-0.402094461	-0.65141661	-0.076084877	1.590887225	1.458895494	1
Sierra Leone	2014	SLE	-0.407157836	-0.487331005	-0.205850462	1.896927839	1.235760582	1
Sierra Leone	2015	SLE	-0.556134006	-0.283941669	0.094816806	2.567728057	0.351769704	1
Sierra Leone	2016	SLE	-0.637173345	-0.219693141	0.710285882	1.78929921	0.836637442	1
Sierra Leone	2017	SLE	-0.675316349	-0.296335962	1.786088782	0.667214939	0.780899999	1
Sierra Leone	2018	SLE	-0.632001554	-0.336732137	1.464619424	-0.026866735	-0.149337527	1
Sierra Leone	2019	SLE	-0.648054297	-0.325744275	1.285029887	0.176766465	-0.175752863	1
Sierra Leone	2020	SLE	-0.664268983	0.033072868	1.085849424	0.379180807	-0.417989981	1
Sierra Leone	2021	SLE	-0.650498115	0.199530919	0.855169113	0.345235523	-0.060708982	1
Sierra Leone	2022	SLE	-0.703740454	0.099528296	3.104072671	0.14199332	-0.628834374	1
Togo	2000	TGO	-0.773325814	-0.67412619	-0.613076841	-0.697057247	-0.47174986	0
Togo	2001	TGO	-0.78970222	-0.784044889	-0.311403282	-0.594122059	-0.320261766	0
Togo	2002	TGO	-0.73110441	-0.877271154	-0.437495918	-0.384351175	-0.309723358	0
Togo	2003	TGO	-0.618780828	-0.805387223	-1.022635241	-0.173975611	-0.104213035	0
Togo	2004	TGO	-0.592374295	-0.617916449	-0.828594912	-0.12626077	0.030417636	0
Togo	2005	TGO	-0.603487794	-0.600859054	0.108528356	-0.023682146	0.225056331	0
Togo	2006	TGO	-0.602026021	-0.377267242	-0.559345444	-0.108652141	0.233932901	0
Togo	2007	TGO	-0.535195054	-0.292948527	-0.747552441	-0.082530902	0.19063584	0
Togo	2008	TGO	-0.378215751	-0.19297617	0.388923853	0.208736663	0.143235802	0
Togo	2009	TGO	-0.388279754	-0.095192209	-0.341612711	0.375653439	0.18601924	0
Togo	2010	TGO	-0.398786203	0.020823913	-0.674183517	-0.070675833	0.395450517	0
Togo	2011	TGO	-0.311867247	0.172023475	-0.363624799	-0.027907158	1.045844385	0
Togo	2012	TGO	-0.336319199	0.201700026	-0.508278517	-0.296552511	0.90363395	0
Togo	2013	TGO	-0.254434268	0.356278584	-0.618534164	-0.188247781	1.224930858	0
Togo	2014	TGO	-0.221721953	0.314387484	-0.858249707	-0.114579052	0.636350983	0
Togo	2015	TGO	-0.335892204	0.518320521	-0.507131333	-0.419320617	0.489956589	0
Togo	2016	TGO	-0.302616153	0.640086261	-0.697721658	-0.328145669	0.383206088	0
Togo	2017	TGO	-0.269214041	0.773759306	-1.03024518	-0.360599048	-0.074053786	0
Togo	2018	TGO	-0.196433345	0.870550973	-0.750180239	-0.269086133	-0.083447972	0
Togo	2019	TGO	-0.227510146	0.860836122	-0.787299792	-0.420550821	-0.14752556	0
Togo	2020	TGO	-0.194353068	1.048922218	-0.637029235	-0.303855499	-0.174730154	0
Togo	2021	TGO	-0.085056953	1.138872897	-0.272300754	-0.20934178	-0.226867604	0
Togo	2022	TGO	-0.141269235	1.283335735	0.282266089	-0.334966668	0.013640527	0
